# Supplementary material for: Favorable Heteroaromatic Thiazole-Based Polyurea Derivatives as Interesting Biologically Active Products
Source: Polymers (Basel). 2023 Jun 13;15(12):2662. doi: 10.3390/polym15122662 (PMC10303549; doi:10.3390/polym15122662)
Supplement: Supplementary file 1 [file polymers-15-02662-s001.zip]

Archive with 1 entries (1 files):
- polymers-2370127-supplementary.pdf
